# Supplementary material for: Lysine Acetylation, Cancer Hallmarks and Emerging Onco-Therapeutic Opportunities
Source: Cancers (Basel). 2022 Jan 11;14(2):346. doi: 10.3390/cancers14020346 (PMC8773583; doi:10.3390/cancers14020346)
Supplement: Supplementary file 1 [file cancers-14-00346-s001.zip]

Archive with 1 entries (1 files):
- cancers-1304850-supplementary.pdf
